# Supplementary material for: Smad3 Mediates Diabetic Dyslipidemia and Fatty Liver in db/db Mice by Targeting PPARδ
Source: Int J Mol Sci. 2023 Jul 13;24(14):11396. doi: 10.3390/ijms241411396 (PMC10380492; doi:10.3390/ijms241411396)
Supplement: Supplementary file 1 [file ijms-24-11396-s001.zip]

Archive with 1 entries (1 files):
- ijms-2473499-supplementary.pdf
